# Supplementary material for: Waist-to-Height Ratio, Waist Circumference, and Body Mass Index in Relation to Full Cardiometabolic Risk in an Adult Population from Medellin, Colombia
Source: J Clin Med. 2025 Apr 1;14(7):2411. doi: 10.3390/jcm14072411 (PMC11989366; doi:10.3390/jcm14072411)
Supplement: Supplementary file 1 [file jcm-14-02411-s001.zip]

Archive with 1 entries (1 files):
- jcm-3532076-supplementary.pdf
